# Supplementary material for: A cellular and molecular atlas reveals the basis of chytrid development
Source: eLife. 2022 Mar 1;11:e73933. doi: 10.7554/eLife.73933 (PMC8887899; doi:10.7554/eLife.73933)
Supplement: Source code 2. [file elife-73933-code2.zip]

Archive with 1 entries (1 files):
- Supplementary File 3.py
